# Supplementary material for: Age-Related Patterns in Trace Element Content Vary Between Bone and Teeth of the European Roe Deer (Capreolus capreolus)
Source: Arch Environ Contam Toxicol. 2017 Oct 25;74(2):330–8. doi: 10.1007/s00244-017-0470-1 (PMC5807465; doi:10.1007/s00244-017-0470-1)
Supplement: Supplementary file 2 — Supplementary material 2 (XLSX 27 kb) [file 244_2017_470_MOESM2_ESM.xlsx]

## Sheet: Arkusz1
Individual ID	Age category	Year	Sample type	Zinc concentration (mg/kg)	Copper concentration (mg/kg)	Iron concentration (mg/kg)	Lead concentration (mg/kg)	Manganese concentration (mg/kg)	Strontium concentration (mg/kg)	Barium concentration (mg/kg)	Fluoride concentration (mg/kg)
1	2	2009	Bone	131.72	6.38	NA	0.68	6.56	100.22	102.19	18.35
2	1	2009	Bone	109.36	6	37.91	0.46	6.36	119.91	103.64	6.93
3	3	2009	Bone	80.77	4.7	15.91	0.52	4.53	134.61	137.55	0.87
4	2	2009	Bone	69	4.93	22.21	0.45	5	89.72	169.29	1.96
5	3	2009	Bone	92.37	4.43	33.9	0.73	6.27	97.3	174.63	1.22
6	4	2009	Bone	97.5	5.11	16.94	0.58	5.56	132.56	176.11	0.49
7	2	2009	Bone	99.72	4.94	19	0.19	4.44	106.28	134.45	1.05
8	1	2009	Bone	130.35	4.6	26.5	0.5	5.5	127.25	117.5	4.65
9	1	2009	Bone	134.04	4.8	NA	0.52	9.6	99	194.4	5.3
10	2	2010	Bone	90.77	4.85	14.62	0.6	4.62	59.08	124.62	1.43
11	4	2010	Bone	93.69	5.14	16.11	0.7	5.14	6.09	191.14	7.77
12	3	2010	Bone	93.95	4.11	14.01	0.17	3.95	111.63	313.42	0.65
13	1	2010	Bone	84.64	4.64	21.27	0.95	6.36	70	268.18	3.99
14	1	2010	Bone	88.17	5.48	21	0.86	7.83	69.91	276.52	1.42
15	2	2010	Bone	108	4.28	15.64	0.22	5.41	69.05	213.94	NA
16	2	2010	Bone	112.91	5.18	14.64	0.3	5.45	57.64	142.73	2.27
17	1	2010	Bone	111.21	5.15	19.27	0.38	5.07	72.93	144.51	0.92
18	1	2010	Bone	74.46	4.77	17.11	0.47	5.45	81.41	203.87	2.9
19	2	2010	Bone	101.16	4.77	11.26	0.52	5.9	57.15	284.76	7.77
20	1	2010	Bone	91.26	5.23	23.13	0.51	6.77	124.36	251.62	1.56
21	1	2010	Bone	96.98	4.73	17.7	0.74	7.5	60.15	163.5	6.53
22	2	2010	Bone	108.14	4.81	20.3	0.58	5.58	86.09	256.75	4.15
23	1	2010	Bone	77.53	NA	19.73	0.64	6.67	58.93	154.67	4.74
24	2	2010	Bone	102.74	4	11.96	0.19	4.44	64.52	171.85	5.03
25	4	2010	Bone	95.11	4.5	15	0.97	6.67	72.06	220.56	6.87
26	1	2010	Bone	92.03	5.12	19.15	0.21	10.59	54.71	221.47	6.85
27	1	2010	Bone	73.53	4.8	22.27	0.46	6.67	59.93	199.34	0.69
28	2	2010	Bone	97.31	4.37	13.17	1.23	7.17	57.65	219.13	5.79
29	3	2010	Bone	104.92	4.16	10.68	0.53	8.4	53.52	240.8	3.69
30	1	2010	Bone	77.23	4.63	19.97	0.24	6	68.83	183.43	1.87
31	2	2010	Bone	90.55	4.64	15.16	0.23	8.18	51.33	199.64	0.36
32	1	2010	Bone	84.46	4.45	17.82	0.71	7.27	70.36	228.18	0.7
33	2	2010	Bone	100.5	4.73	16.05	0.66	6	68.55	248.25	0.34
34	1	2010	Bone	90.43	4.57	16.71	0.1	5.71	62	119.29	0.11
35	1	2010	Bone	115.23	34.84	22.53	0.14	7.96	67.41	167.76	15.61
36	1	2012	Bone	137.57	NA	26.36	0.26	14.46	87.48	260.9	0.78
37	3	2012	Bone	97.25	4	19.04	0.59	7.5	88.25	324.17	12.99
38	1	2012	Bone	95.76	4.31	27.77	1.27	14.03	71.32	167.9	5.48
39	3	2012	Bone	118.81	4.94	18.13	0.92	13.13	64.31	255	3.03
40	3	2009	Bone	85.88	4.97	18.09	0.3	5.63	94.97	327.19	3.33
41	4	2009	Bone	88.55	4.75	16.55	0.22	6.59	81.03	277.59	22.53
42	1	2009	Bone	78.51	4.83	20.71	0.93	5.12	90.37	268.54	2.6
43	1	2009	Bone	88.4	5	29.6	0.3	6	88.9	307	8.55
44	1	2009	Bone	86.49	5.23	23.83	0.52	6	90.26	213.43	4.45
45	1	2009	Bone	84.95	4.51	18.83	0.17	5.94	106.81	297.03	0.17
46	1	2009	Bone	91.5	5.08	22.83	0.15	6.67	111.42	207.5	1.58
47	1	2009	Bone	95.5	5	20.67	0.61	5.83	123.08	305.84	6.3
48	1	2009	Bone	102.09	5.03	25.94	0.52	7.06	150.53	338.83	7.15
49	3	2009	Bone	101.32	4.59	14.36	0.34	6.86	75.47	300.86	16.45
50	2	2009	Bone	92.25	4.24	36.97	0.43	5.29	90.84	203.38	1.13
51	3	2009	Bone	109.74	4.26	16.17	0.17	6.09	66.57	224.78	4.15
52	3	2009	Bone	75.04	4.27	12.41	0.39	6.16	77.92	258.5	1.55
53	1	2009	Bone	80.48	4.95	15.68	1.7	4.5	98.4	159	6.37
54	1	2009	Bone	77.85	4.7	21.85	0.25	5	95.3	124.5	5.44
55	4	2009	Bone	102.38	3.84	12.19	0.21	3.04	103.25	142.79	NA
56	2	2009	Bone	86.29	4.64	16.57	0.57	5	79.14	122.14	3.57
57	1	2009	Bone	98.04	4.92	18.66	0.53	5.4	84.42	121.2	0.3
58	3	2009	Bone	77.15	5.38	20.62	0.59	6.15	74	131.54	4.14
59	4	2009	Bone	85.43	3.94	14.46	1.11	4.03	95.87	159.85	9.64
60	2	2009	Bone	82.17	4.17	17.72	0.35	4.44	73.95	132.22	1.46
61	2	2009	Bone	97.63	4.27	13.88	0.18	4.58	106.53	153.05	1.72
62	3	2009	Bone	85.06	43.33	14.89	0.99	4.44	84.95	135	12.4
63	2	2009	Bone	112.27	6	27	0.47	6.92	90.35	126.92	13.29
64	4	2009	Bone	94.09	4.7	18.14	0.38	4.09	79.09	135	3.88
65	2	2009	Bone	97.97	5.37	17.21	0.47	3.95	83.84	68.68	2.58
66	1	2010	Bone	85.43	5.86	23.14	0.36	7.14	114.14	140	0.45
67	3	2010	Bone	117	5.45	20.68	0.05	5.53	85.26	115.26	21.88
68	1	2013	Bone	84.55	4.39	20.03	0.17	4.23	77.54	79.44	2.27
69	4	2013	Bone	89.23	4.14	32.91	0.29	4.55	76.55	102.27	1.61
70	2	2013	Bone	84.85	3.89	16.73	0.66	4.23	107.87	177.04	8.53
71	1	2013	Bone	82.29	4.16	21.9	0.16	4.29	76.2	103.29	3.67
72	1	2013	Bone	105.19	4.4	31.16	0.85	5.5	84.17	92.48	2.8
73	4	2013	Bone	69.32	4.32	23.84	0.19	4.21	87.74	78.42	2.49
74	4	2013	Bone	85.5	4.27	24	0.71	5.63	62.67	123.28	1.66
75	1	2013	Bone	112.1	4.14	22.43	0.66	4.76	94.91	144.76	3.15
76	1	2013	Bone	100.36	4.77	29.18	0.27	6.14	90.61	102.27	1.27
77	3	2013	Bone	88.22	3.91	17.25	0.18	4.06	86.59	111.25	1.89
78	1	2013	Bone	100.33	4.74	34.4	0.15	5.58	91.12	129.77	0.6
79	4	2009	Bone	94.44	5.06	18.19	NA	6.25	96.81	240	7.87
80	4	2009	Bone	87.24	4.06	17.28	0.94	4.09	88.77	164.32	13.51
81	2	2009	Bone	85.2	5.18	21.15	0.87	5.25	99.3	251.25	7.87
82	2	2009	Bone	97.05	5.18	17.55	0.96	6	92.33	314.25	0.31
83	4	2009	Bone	104.72	4.57	15.67	0.23	5.24	95.24	230	1.19
84	1	2009	Bone	80.19	4.95	25.38	0.28	5.68	92.27	168.65	2.25
85	1	2009	Bone	86.62	5.08	18	0.4	6.15	95.08	246.16	6.59
86	3	2009	Bone	73.27	6	24.46	0.99	8.08	72	255	1.88
87	1	2009	Bone	98.22	5	19.17	0.85	5	111.06	257.22	0.89
88	3	2009	Bone	103.13	5.88	26.88	0.98	7.5	111.63	260	1.44
89	1	2009	Bone	86.66	6.25	40.44	1.01	4.23	83.49	199.86	0.97
90	3	2009	Bone	78.68	4.77	19.5	0.36	6.82	54.75	312.96	14.73
91	2	2009	Bone	84.06	5.81	46.5	1.7	4.38	68.88	174.38	3.99
92	2	2009	Bone	98.14	5.4	19.29	2.19	6	123.09	196.29	3.02
93	4	2009	Bone	84	5.23	22.46	1.94	6	84.86	325.72	4.49
94	1	2009	Bone	85.67	4.92	22.08	1.31	6.67	75.5	236.67	0.5
95	3	2009	Bone	84.33	4.67	17.89	2.56	5.56	95.22	276.11	4.34
96	2	2009	Bone	85.6	4.73	20.47	0.63	5.33	107.87	282.67	4.29
97	1	2009	Bone	95.63	6	28.75	0.11	7.5	84	338.75	3.66
98	2	2009	Bone	99.78	4.96	19.11	0.77	6.67	119.85	175.56	12.33
99	2	2009	Bone	88.37	4.7	17.61	0.26	5.87	137.15	271.31	22.19
100	3	2009	Bone	72.64	5.46	25.5	1.2	5.36	105.86	188.57	1.46
101	1	2009	Bone	81.84	5.06	23.44	0.24	6.56	91.13	274.69	5.85
102	1	2009	Bone	97.23	4.91	20.32	0.67	5.45	104.46	201.14	15.02
103	3	2009	Bone	84.94	4.81	31.81	0.34	5	123.38	165	0.84
104	1	2009	Bone	78.91	6	37.17	0.52	9.13	103.57	275.22	1.13
105	1	2010	Bone	84.57	4.58	15.51	1	5.09	102.96	159.06	0.53
106	2	2010	Bone	76.17	4.32	13.07	0.98	4.58	124.63	242.54	4.64
107	4	2010	Bone	94.79	3.95	10.48	0.35	3.8	128.47	203.17	2.04
108	3	2009	Bone	81.13	4.09	17.62	0.66	4.47	65.94	167.87	2.83
109	2	2009	Bone	93.24	4.92	26.02	0.12	5.39	112.32	204.95	0.92
110	1	2009	Bone	90.73	4.8	21.47	0.71	7.33	113.27	318	0.2
111	2	2009	Bone	93.8	5.12	26.91	0.11	6.18	94.15	278.83	4.44
112	1	2009	Bone	104.2	4.47	20.93	0.39	7.33	87.13	266.67	1.44
113	2	2009	Bone	NA	5.27	28.38	0.76	14.59	137.03	339.73	0.35
114	3	2009	Bone	98.95	4.65	20.85	1.51	7.5	87.55	223.5	0.77
115	2	2009	Bone	99.68	6	24.48	0.72	9.68	117.49	192.58	21.27
116	4	2009	Bone	118.76	5.78	21.66	0.84	8.05	117	239.27	NA
117	2	2009	Bone	87.55	5.45	20.84	1.2	8.68	142.26	320.53	12.42
118	4	2009	Bone	90.64	4.93	22.07	0.92	6.96	114.64	263.57	1.16
119	3	2009	Bone	NA	5.55	23.64	1.88	9.09	96.55	230.91	0.37
120	2	2009	Bone	110.76	6	22.82	0.94	5.53	95.05	236.05	0.47
121	2	2013	Bone	102.5	17.95	20.4	0.62	5.5	97.45	205	12.15
122	4	2013	Bone	129.71	16.47	43.53	0.68	8.18	68.07	201.27	2.58
123	2	2013	Bone	103.34	5.84	17.36	0.28	5.36	61.29	221.25	5.68
124	3	2013	Bone	108.48	6.21	47.09	0.58	10.71	68.52	190.72	15.35
125	2	2013	Bone	95.16	5.7	30.74	0.26	6.39	99.69	206.07	2.65
126	3	2013	Bone	115.79	5.79	24.79	0.58	7.14	65.57	301.43	4.56
127	1	2013	Bone	90.39	11.74	31.3	0.6	5.87	81.65	158.48	3.82
128	1	2013	Bone	90	6.33	21.93	0.31	5.45	61.8	NA	5.8
129	1	2013	Bone	107.64	7.16	31.52	1.64	8.67	69.83	334.7	10.85
130	3	2013	Bone	106.91	5.96	19.02	1.59	7.41	77.61	332.83	2.72
131	4	2013	Bone	116.38	9.21	26.9	0.99	11.38	84.93	350.69	5.02
132	3	2013	Bone	87.34	6.11	22.08	0.25	7.36	83.94	271.7	0.31
1	2	2009	Tooth	120.86	5.27	36.49	0.35	45.31	113.57	96.74	5.34
2	1	2009	Tooth	83.49	4.83	20.64	0.41	46.78	104.95	73.22	0.57
3	3	2009	Tooth	111.15	4.44	15.44	0.41	45.93	127.7	138.52	1.59
4	2	2009	Tooth	81.34	4.35	15.11	0.21	14.63	85.13	139.5	1.03
5	3	2009	Tooth	101.43	4.59	22.48	0.47	74.43	110.93	193.29	3.47
6	4	2009	Tooth	149.86	4.11	12.71	0.74	52.14	137.14	202.14	12.89
7	2	2009	Tooth	98.74	4.3	17.05	0.1	18.91	111.2	121.96	2.28
8	1	2009	Tooth	87.79	4.59	19.99	0.32	27.79	99.88	90.44	0.42
9	1	2009	Tooth	95.28	4.66	25.25	0.43	121.79	98.46	141.94	0.74
10	2	2010	Tooth	90.2	4.03	12.67	0.09	94.67	53.2	93.33	6.15
11	4	2010	Tooth	140.71	4.73	14.42	0.39	148.85	71.71	209.43	10.02
12	3	2010	Tooth	127.84	3.92	18.65	0.27	235.25	107.56	314.85	3.99
13	1	2010	Tooth	75.94	4.59	18.29	0.53	58.82	62.18	181.18	0.74
14	1	2010	Tooth	74.93	5.03	18.53	0.55	68.25	65.25	216	0.66
15	2	2010	Tooth	120.3	4.62	17.61	0.32	152.46	75.64	201.15	6.44
16	2	2010	Tooth	100.02	4.9	15.13	0.28	107.33	57.97	120.85	0.92
17	1	2010	Tooth	84.06	4.91	20.87	0.33	42.77	66.96	104.04	0.35
18	1	2010	Tooth	123.73	4.5	15.78	0.43	96.21	98.28	216.21	2.39
19	2	2010	Tooth	117.73	4.43	12.35	0.38	177.21	62.02	257.1	4.85
20	1	2010	Tooth	95.4	4.93	20.8	0.3	42.67	113.87	164	1.34
21	1	2010	Tooth	80.62	5.08	18.46	0.26	35.38	65.31	159.23	0.97
22	2	2010	Tooth	109.14	4.76	16.19	0.24	54.31	91.04	228.62	1.52
23	1	2010	Tooth	82.36	5.61	23.42	0.29	69.68	65.32	154.84	2.12
24	2	2010	Tooth	98.68	4.31	14.52	0.42	69.89	57.89	143.3	1.41
25	4	2010	Tooth	180.73	4.24	14.4	NA	352.29	79.37	300	9.38
26	1	2010	Tooth	102.78	5.89	23.89	1.22	130	46.56	162.22	1.78
27	1	2010	Tooth	79.74	4.88	19.22	0.33	112.5	54.89	171.1	1
28	2	2010	Tooth	106.3	4.45	14.9	1.07	370.5	45.15	176.5	3.5
29	3	2010	Tooth	126.96	4.36	12.03	0.46	NA	63.28	253.92	8.43
30	1	2010	Tooth	73.56	4.15	15.59	0.25	67.41	57.15	131.85	1.94
31	2	2010	Tooth	103.59	4.72	15.44	0.15	277.94	56.78	206.91	2.47
32	1	2010	Tooth	85.21	4.08	13.63	0.33	165.33	69.52	154.57	0.23
33	2	2010	Tooth	98.62	4.47	15.83	0.4	88.09	66.38	206.17	0.44
34	1	2010	Tooth	101.34	4.64	18.61	0.17	117.19	68.53	120.94	0.06
35	1	2010	Tooth	111.87	13.44	27.41	0.05	32.29	67.83	141.99	1.56
36	1	2012	Tooth	119.68	30.2	30.48	0.1	77.6	81.48	228.4	6.4
37	3	2012	Tooth	137.08	3.84	16.56	0.62	85.67	102.61	385.68	14.11
38	1	2012	Tooth	102.22	4.42	19.42	0.21	111.47	94.71	161.69	9.23
39	3	2012	Tooth	132.34	4.63	16.71	0.81	125.14	76.46	331.72	7.79
40	3	2009	Tooth	112.79	4.5	16.27	0.36	108.46	116.83	337.5	5.32
41	4	2009	Tooth	124.41	4.27	16.27	0.33	232.5	98.3	308.44	22.45
42	1	2009	Tooth	74.1	4.7	17.3	0.85	35	79.6	177.5	0.57
43	1	2009	Tooth	71.03	3.97	16.15	0.25	40.61	77.94	198.49	2.04
44	1	2009	Tooth	88.91	4.91	24.41	0.39	40.91	73.36	151.37	1.01
45	1	2009	Tooth	79.35	4.1	16.98	0.17	70.61	98.05	229.03	0.1
46	1	2009	Tooth	83.66	4.46	21.04	0.04	48.43	100.33	158.14	0.82
47	1	2009	Tooth	76.26	4.3	17.91	0.33	22.17	117.48	250.44	2.54
48	1	2009	Tooth	80.81	4.14	17.51	0.58	17.09	140.09	274.94	4.74
49	3	2009	Tooth	133.69	4.36	15.9	0.39	322.2	80.51	310.28	13.51
50	2	2009	Tooth	94.86	3.83	13.6	0.27	37.71	94	178	6.66
51	3	2009	Tooth	135.16	4.46	14.07	0.18	133.38	73.46	215.27	2.39
52	3	2009	Tooth	86.52	4.29	13.17	0.36	368	76.29	243.72	3.99
53	1	2009	Tooth	79.38	4.48	25.43	0.63	10.48	96.76	155.72	3.31
54	1	2009	Tooth	75.48	4.74	21.35	0.26	26.96	72.61	109.13	2.79
55	4	2009	Tooth	108.92	4.63	30.46	0.2	32.08	105.92	187.09	NA
56	2	2009	Tooth	96.21	3.99	25.94	0.55	30.71	81.88	128.47	0.4
57	1	2009	Tooth	97.97	4.42	27.24	0.29	21.32	81.47	116.84	6.85
58	3	2009	Tooth	107.11	4.69	21.59	0.62	39.72	88.31	133.52	0.74
59	4	2009	Tooth	123.56	3.81	19.83	1.29	26.11	0	171.39	8.65
60	2	2009	Tooth	85.85	4.62	21.29	0.18	9.23	75	145.96	0.38
61	2	2009	Tooth	103.98	3.91	15.62	0.14	66.51	117.88	149.72	0.93
62	3	2009	Tooth	114.06	4.42	20.66	1.06	26.04	102.74	135.28	10.03
63	2	2009	Tooth	119.66	4.69	34.26	0.93	28.06	93.92	134.03	5.63
64	4	2009	Tooth	147.15	4.02	23.08	0.45	21.29	96.82	149.52	0.65
65	2	2009	Tooth	100.54	4.69	21.68	0.35	31.5	95.06	111.75	0.78
66	1	2010	Tooth	93.47	5.81	24.47	0.22	14.06	121.5	145.31	2.25
67	3	2010	Tooth	111.67	5.29	27.81	0.12	18.1	94	109.52	10.44
68	1	2013	Tooth	108.66	3.91	24.89	0.25	17.14	93.23	71.72	2.03
69	4	2013	Tooth	113.22	4.11	32.89	0.23	43.93	90.54	88.22	3.28
70	2	2013	Tooth	103.91	4.16	19.2	0.68	30	127.16	174.38	1.38
71	1	2013	Tooth	96.57	4.06	16.23	0.08	20.73	78.33	99.55	2.75
72	1	2013	Tooth	90.45	4.12	26.52	0.38	22.34	88.37	100.53	0.58
73	4	2013	Tooth	121.56	3.91	24.94	0.22	31.25	110.19	84.69	1.23
74	4	2013	Tooth	124.45	4.85	32.05	0.73	25	75.05	121.5	9.49
75	1	2013	Tooth	97.78	4.52	28.39	0.44	23.24	103.99	132.25	2.3
76	1	2013	Tooth	97.05	4.74	24.98	0.14	16.05	65.79	69.07	0.82
77	3	2013	Tooth	140.94	3.86	19.55	0.35	21.1	103.09	131.21	9.09
78	1	2013	Tooth	85.35	4.11	29.56	0.3	11.46	89.23	118.65	0.34
79	4	2009	Tooth	143.2	4.23	15.3	NA	239	100.83	261.34	15.43
80	4	2009	Tooth	141.29	4.3	25.14	0.83	19.05	89.96	202.3	6.4
81	2	2009	Tooth	100.71	5.52	20.73	0.49	25.91	115.71	278.18	6.39
82	2	2009	Tooth	108.99	4.71	17.57	0.52	56.57	92.87	316.29	1.75
83	4	2009	Tooth	115.72	4.31	16.01	0.18	110.23	112.65	226.86	1.55
84	1	2009	Tooth	79.98	4.69	32.27	0.25	23.23	81.24	126.78	1.64
85	1	2009	Tooth	102.83	4.55	15.07	0.31	116.39	90.18	248.32	0.64
86	3	2009	Tooth	75.48	4.76	19	0.36	97.62	68.19	268.1	0.6
87	1	2009	Tooth	119.82	4.94	26.06	0.69	41.18	125	238.24	0.99
88	3	2009	Tooth	115.29	5.14	18.17	1.33	60.86	96.09	210.86	0.96
89	1	2009	Tooth	119.07	4.19	18.57	1.09	41.47	93.31	213.97	1.97
90	3	2009	Tooth	91.78	5.33	19.35	0.2	101.63	55.04	300.62	2.33
91	2	2009	Tooth	97.41	4.45	15.59	0.93	32.27	75.05	161.82	8.77
92	2	2009	Tooth	137.43	4.22	19.99	2.03	64.05	140.31	229.46	2.53
93	4	2009	Tooth	88.5	5.29	24.43	0.56	19.29	70.5	286.43	1.96
94	1	2009	Tooth	106.59	4.45	27.24	0.99	34.38	83.02	271.69	0.37
95	3	2009	Tooth	97.57	4.89	23.03	1.66	43.85	99.6	265.39	4.82
96	2	2009	Tooth	92.46	4.68	27.18	0.64	38.64	95.27	254.55	3.3
97	1	2009	Tooth	79.68	5.23	22.19	0.06	18.84	65.72	267.21	0.68
98	2	2009	Tooth	120.6	4.64	19.36	0.76	46.8	152.28	174	1.02
99	2	2009	Tooth	112.96	4.36	15.86	0.97	74.09	171.77	317.73	0.88
100	3	2009	Tooth	80.54	4.88	18.76	0.78	32.54	100.73	164.24	0.86
101	1	2009	Tooth	74	4.52	18.83	0.16	30.87	87.96	274.79	2.15
102	1	2009	Tooth	130.12	4.52	17.68	2.05	164.4	119.36	254	4.03
103	3	2009	Tooth	94.37	4.73	41.95	0.24	11.7	126.97	172.37	0.38
104	1	2009	Tooth	68.76	5.45	21.63	0.22	41.05	104.69	236.05	1.13
105	1	2010	Tooth	110.52	4.29	17.7	1.32	45	116.55	189.9	8.88
106	2	2010	Tooth	150	4.11	13.75	1.25	276.93	155.91	299.08	7.15
107	4	2010	Tooth	123	4.73	17.37	0.27	151.27	153.34	200.71	0.63
108	3	2009	Tooth	106.66	4.27	17.77	0.49	22.83	88.08	220.44	1.06
109	2	2009	Tooth	74.05	4.6	24.88	0.07	45.12	94.56	151.16	1.84
110	1	2009	Tooth	101.9	4.79	16.16	0.35	38.95	114.69	312.11	0.06
111	2	2009	Tooth	80.97	4.16	15.56	0.86	64.94	80.97	200.83	0.78
112	1	2009	Tooth	96.86	4.36	18.16	0.15	169.48	90.16	270.39	1.44
113	2	2009	Tooth	121.08	4.82	20.75	1.67	86.56	110.02	236.07	12.57
114	3	2009	Tooth	96	NA	17.78	0.71	104.82	109.09	220.85	0.44
115	2	2009	Tooth	153.38	4.59	19.97	0.59	49.22	148.36	254.07	23.07
116	4	2009	Tooth	196.68	3.66	12.2	1.11	64.39	132.34	347.81	NA
117	2	2009	Tooth	97.3	4.7	19.3	0.59	145.08	133.21	256.57	9.44
118	4	2009	Tooth	107.1	4.43	20.17	0.65	124.33	120	257	7.57
119	3	2009	Tooth	133.35	5	20.29	0.87	190.59	117.59	260	0.34
120	2	2009	Tooth	117.58	5.33	31.17	0.37	144.17	140.75	303.34	0.35
121	2	2013	Tooth	147.99	6.45	24.49	0.53	85.89	94.44	246.58	11.66
122	4	2013	Tooth	113.4	NA	23.55	0.21	74	58.55	158	4.51
123	2	2013	Tooth	141.78	5.06	19.17	0.25	137.92	62.65	251.69	4.25
124	3	2013	Tooth	115.14	19.69	21.13	0.15	261.97	68.11	200.28	0.59
125	2	2013	Tooth	114.56	12.94	27.6	0.26	67.71	99.6	197.14	5.89
126	3	2013	Tooth	130.36	10.87	30.4	0.27	69.06	73.59	277.93	1.14
127	1	2013	Tooth	89.66	12.85	32.62	0.43	63.38	74.96	121.69	0.33
128	1	2013	Tooth	95.3	6.21	23.72	0.27	50.23	65.23	99.77	1.87
129	1	2013	Tooth	124.23	14.84	23.46	1.06	145.18	71.73	309.11	8.26
130	3	2013	Tooth	164.74	8.02	19.37	1.32	187.83	85.24	356.74	9.32
131	4	2013	Tooth	184.19	5.79	19.95	1.08	129.07	83.23	382.33	3.91
132	3	2013	Tooth	106.25	8.29	26.93	0.19	105.36	81.97	291.07	0.27
